# Supplementary material for: Genetic Transformation System for Woody Plant Tripterygium wilfordii and Its Application to Product Natural Celastrol
Source: Front Plant Sci. 2018 Jan 9;8:2221. doi: 10.3389/fpls.2017.02221 (PMC5767223; doi:10.3389/fpls.2017.02221)
Supplement: Supplementary file 7 [file Table_2.XLSX]

## Sheet: Sheet1
								GFP spots
Run	Time (hours)	Target tissue distance (cm)	Helium pressure (psi)	Number of bombardments	Precipitation agents	Plasmid DNA (µg)	Chamber vacuum pressure (mmHg)	Result1	Result2	Average
实验1	1 24h	1	3	2	2	1	2	101	23	62
实验2	1 24h	2	1	1	1	2	1	71	32	51.5
实验3	1 24h	3	2	3	3	3	3	86	308	197
实验4	2 48h	1	2	1	2	3	1	117	231	174
实验5	2 48h	2	3	3	1	1	3	270	150	210
实验6	2 48h	3	1	2	3	2	2	151	57	104
实验7	3 72h	1	1	3	1	3	2	202	180	191
实验8	3 72h	2	2	2	3	1	1	44	44	44
实验9	3 72h	3	3	1	2	2	3	17	32	24.5
实验10	4 96h	1	1	1	3	1	3	18	63	40.5
实验11	4 96h	2	2	3	2	2	2	2	30	16
实验12	4 96h	3	3	2	1	3	1	5	24	14.5
实验13	5 120h	1	3	3	3	2	1	66	40	53
实验14	5 120h	2	1	2	2	3	3	54	45	49.5
实验15	5 120h	3	2	1	1	1	2	69	9	39
实验16	6 144h	1	2	2	1	2	3	310	48	179
实验17	6 144h	2	3	1	3	3	2	351	10	180.5
实验18	6 144h	3	1	3	2	1	1	27	26	26.5
* The same color form represents the same level
	Time (hours)	Target tissue distance (cm)	Helium pressure (psi)	Number of bombardments	Precipitation agents	Plasmid DNA (µg)	Chamber vacuum pressure (mmHg)
K1	103.5	116.583	77.1667	85	114.167	70.3333	60.5833
K2	162.667	91.9167	108.167	75.5	58.75	71.3333	98.75
K3	86.5	67.5833	90.75	115.583	103.167	134.417	116.75
K4	23.6667
K5	47.1667
K6	128.667
R	139	49	31	40.0833	55.4167	64.0833	56.1667
R‘	125.977	44.1327	27.9207	36.1017	49.9119	57.7177	50.5874
R = max（Ki）- min（Ki）
R'=dR√r
r ᵃ	2	3	4	5	6	7	8	9	10
d ᵇ	0.71	0.52	0.45	0.4	0.37	0.35	0.34	0.32	0.31
ᵃ r represents diffierent levels
ᵇ d represents conversion factor
