# Supplementary material for: Genetic Transformation System for Woody Plant Tripterygium wilfordii and Its Application to Product Natural Celastrol
Source: Front Plant Sci. 2018 Jan 9;8:2221. doi: 10.3389/fpls.2017.02221 (PMC5767223; doi:10.3389/fpls.2017.02221)
Supplement: Supplementary file 8 [file Table_3.XLSX]

## Sheet: Sheet5
Run	Time (hours)	Target tissue distance (cm)	Helium pressure (psi)	Number of bombardments	Precipitation agents	Plasmid DNA (µg)	Chamber vacuum pressure (mmHg)	Result1	Result2	yi	yi^2
1	1	1	3	2	2	1	2	101	23	124	15376
2	1	2	1	1	1	2	1	71	32	103	10609
3	1	3	2	3	3	3	3	86	308	394	155236
4	2	1	2	1	2	3	1	117	231	348	121104
5	2	2	3	3	1	1	3	270	150	420	176400
6	2	3	1	2	3	2	2	151	57	208	43264
7	3	1	1	3	1	3	2	202	180	382	145924
8	3	2	2	2	3	1	1	44	44	88	7744
9	3	3	3	1	2	2	3	17	32	49	2401
10	4	1	1	1	3	1	3	18	63	81	6561
11	4	2	2	3	2	2	2	2	30	32	1024
12	4	3	3	2	1	3	1	5	24	29	841
13	5	1	3	3	3	2	1	66	40	106	11236
14	5	2	1	2	2	3	3	54	45	99	9801
15	5	3	2	1	1	1	2	69	9	78	6084
16	6	1	2	2	1	2	3	48	48	96	9216
17	6	2	3	1	3	3	2	20	10	30	900
18	6	3	1	3	2	1	1	27	26	53	2809
yj1	621	1137	926	689	1108	844	727	R1^2	R2^2	2720	726530
yj2	976	772	1036	644	705	594	854	10201	529	T
yj3	519	811	758	1387	907	1282	1139	5041	1024	7398400
yj4	142							7396	94864	T^2
yj5	283							13689	53361
yj6	179							72900	22500
yj12	385641	1292769	857476	474721	1227664	712336	528529	22801	3249
yj22	952576	595984	1073296	414736	497025	352836	729316	40804	32400
yj32	269361	657721	574564	1923769	822649	1643524	1297321	1936	1936
yj42	20164							289	1024
yj52	80089							324	3969
yj62	32041							4	900
Sj	84467.6	6695.06	3266.89	28924.4	6767.06	20213.6	7419.39	25	576
								4356	1600
								2916	2025
								4761	81
P	205511							2304	2304
SUM(yj2)	1739872	2546474	2505336	2813226	2547338	2708696	2555166	400	100
								729	676
S1	84467.6								413994
S2	6695.06
S3	3266.89
S4	28924.4
S5	6767.06
S6	20213.6
S7	7419.39
	SS	DF	MS	F	P
Time (hours)	84467.6	5	16893.5	5.99427	0.00196221	**
Target tissue distance (cm)	6695.06	2	3347.53	1.18779	0.327689
Helium pressure (psi)	3266.89	2	1633.44	0.57959	0.570244
Number of bombardments	28924.4	2	14462.2	5.13157	0.0172373	*
Precipitation agents	6767.06	2	3383.53	1.20057	0.324014
Plasmid DNA (µg)	20213.6	2	10106.8	3.58615	0.0488816	*
Chamber vacuum pressure (mmHg)	7419.39	2	3709.69	1.3163	0.29273
Error	50729	18	2818.28
Total	208483	35
